# Supplementary material for: Computational tools to study RNA-protein complexes
Source: Front Mol Biosci. 2022 Oct 7;9:954926. doi: 10.3389/fmolb.2022.954926 (PMC9585174; doi:10.3389/fmolb.2022.954926)
Supplement: Supplementary file 1 [file Table1.XLSX]

## Sheet: Sequence_based_methods
Computational tools for predicting amino acid residues in protein-RNA interactions using protein sequence: (In each tab, most cited methods are highlighted in green)
Name	Article-title	Year	DOI	Method	features	Dataset	Results	Webserver / Repository link	is webserver working?	Methods compared	Number of citations	Large scale data Analysis
ELM learning	Combining High Speed ELM Learning with a Deep Convolutional Neural Network Feature Encoding for Predicting Protein-RNA Interactions	2018	10.1109/TCBB.2018.2874267	Deep learning convolution neural network (CNN) algorithm	PSSM, CNN, ELM classifieer	RPI1807 from RPI-Pred], RPI2241 and RPI369 from RPISeq and NPInter v2.0 datasets	accuracy of 98.83, 90.83, and 85.63 percent	_	_	RPI-Pred, RPISeq-RF, RPISeq-SVM, IPMiner	42	_
iRBP-Motif-PSSM	iRBP-Motif-PSSM: Identification of RNA-Binding Proteins Based on Collaborative Learning	2019	10.1109/ACCESS.2019.2952621	Framework of Collaborative Learning based on Support Vector Machines (SVMs)	Motif-PSSM features and some other sequence-based features	Dataset from RBPPred, 68RBPs, 100 non-RBPs	ACC = 0.79, mcc = 0.57	_	_	RNAPred, RBPPred, iRBP-Motif-PSSM	6	_
iDRBP_MMC	identifying DNA-binding proteins and RNA-binding proteins based on multi-label learning model and motif-based convolutional neural network	2020	10.1016/j.jmb.2020.09.008	CNN (Motif based)	Multi-label learning model based on the motif-based convolutional neural network	TEST474 dataset made from swissPROT, PDB	ACC = 0.85	http://bliulab.net/iDRBP_MMC/home/	yes	DNAbinder, stackDPPred, RNAPred, RBPPred, Deep-RBPPred	15	_
iDRBP-EL	iDRBP-EL: identifying DNA- and RNA- binding proteins based on hierarchical ensemble learning	2021	10.1109/TCBB.2021.3136905	Five different ML algorithmsg RF, ERT, GBDT, LR, and KNN	Hierarchical ensemble learn-ing	Made from swiss-Prot (TEST474, PDB)	Auc = 0.91	(http://bliulab.net/iDRBP-EL)	yes	DNAbinder, stackDPPred, RNAPred, RBPPred, Deep-RBPPred, TriPepSVM, iDRBP_MMC, XGBC Classifier, Stacked_PPCT	0	_
DeepDRBP-2L	A new genome annotation predictor for identifying DNA-binding proteins and RNA-binding proteins using Convolutional Neural Network and Long Short-Term Memory	2021	10.1109/TCBB.2019.2952338	CNN(LSTM)	Combining Convolutional Neural Network (CNN) and the Long Short-Term Memory (LSTM)	3948 RBPs made from SWISS-PROT and PDB	AURC = 0.24	http://bliulab.net/DeepDRBP-2L/	yes	DNAbinder, stackDPPred, RNAPred, RBPPred, Deep-RBPPred,DPP-PseAAC	27	_
IDRBP-PPCT	IDRBP-PPCT: Identifying nucleic acid-binding proteins based on Position-Specific Score Matrix and Position-Specific Frequency Matrix Cross Transformation	2021	10.1109/TCBB.2021.3069263	Random forest algorithm	PSSM and PFSM	68 RBPs and 8 DRBPs, 3918 RBPs from Swiss-Prot database and PDB 331 DRBPs, 3948 RBPs, 333 DRBPs	Auc = 0.8235	http://bliulab.net/IDRBP-PPCT	yes	RNAPred, DeepRBPPred, RBPPred, SPOT-Seq-RNA, catRAPID, TriPepSVM, DeepDRBP-2L, IDRBP_PPCT	5	_
PreRBP-TL	PreRBP-TL: prediction of species-specific RNA-binding proteins based on transfer learning	2022	10.1093/bioinformatics/btac106	Transfer learning.	CNN can capture and discover local sequence patterns and normalized PSSMs	Four species-specific datasets for four species, including Human, Arabidopsis, E.coli and Salmonella. Each dataset contains a training set, a validation set and a test set with ratios of 0.81, 0.09 and 0.1 respectively. http://bliulab.net/PreRBP-TL/static/dataset/Datasets.zip	AUC: 0.81-0.95	http://bliulab.net/PreRBP-TL.	no	RNAPred, SPOT-Seq-RNA, RBPPred, Deep-RBPPred, TriPepSVM, RBPro-RF, AIRBP, IDRBP-PPCT	2	_
PRIP	PRIP: A Protein-RNA Interface Predictor Based on Semantics of Sequences	2022	10.3390/life12020307	Semantic embedding by pre-training the Word2vec with the corpus, XGBoost	Semantics	Datasets obtained from aPRBind (RB44, RB198, RB111)	ACC = 0.61, MCC = 0.16	https://github.com/ Good-Ly/PRIP.git	yes	RNABindRPlus	1	Python based application, So can be modified for large scale data.
PST-PRNA	Structural bioinformatics PST-PRNA: prediction of RNA-binding sites using protein surface topography and deep learning	2022	10.1093/bioinformatics/btac078	Deep residual network	Protein surface topography (PST), physicochemical characteristics, structural in_x0002_formation and PSSM	2556 RBP complexes documented in Nucleic Acid Database	AUC value of 0.913	http://www.zpliulab.cn/PSTPRNA/	Yes	NucBind, aaRNA and DRNAPred	1	_
RPI-MDLStack	RPI-MDLStack: Predicting RNA-protein interactions through deep learning with stacking strategy and LASSO	2022	10.1016/j.asoc.2022.108676	Three classical machine learning methods (MLP, SVM, and RF) and two deep learning methods (GRU, DNN)	92 optimal features (26 dimen_x0002_sional RNA feature and 66 dimensional protein feature) in the original 1736 features (836 dimensional RNA feature and 900 dimensional protein feature)	RPI488, RPI369, RPI2241 from PDB, NDB, NPInter v3.0 database and PRIDB databases	ACC = 0.85, MCC = 0.78	https://github.com/ QUST-AIBBDRC/RPI-MDLStack/	yes	RPISeq-RF, RPISeq-SVM, IncPro, LBGM, CFRP, RPITER, LPI-Pred, DM-RPIs, LPI-BLS, and EDLMFC and LPI-CNNCP	0	Python based application, So can be modified for large scale data.
DeepDISOBind	DeepDISOBind: accurate prediction of RNA-, DNA- and protein-binding intrinsically disordered residues with deep multi-task learning	2022	10.1093/bib/bbab521	CNN	seq profile	Dataset from DisProt	AUC = 0.746, sens = 0.611	https://www.csuligroup.com/Dee pDISOBind/	yes	ANCHOR2, MoRFCHiBiLight, SCRIBER, RNABindRPlus, TargetDNA, BindN+, NCBRPred, ProNA2020 and MTDsites	6	up to 20 FASTA-formated protein sequences
NCBRPred	NCBRPred: predicting nucleic acid binding residues in proteins based on multilabel learning	2021	10.1093/bib/bbaa397	Bidirectional Gated Recurrent Units (BiGRUs)	PSSM, HMM, SS, ASA	YK17 from DRNAPred , YFK16-3.5 and YFK16-5 from Yan et.al 2015	AUC = 0.84	http://bliulab.net/ NCBRPred	Yes	DP-Bind(klr), DP-Bind(svm), DP-Bind(plr), DBS_PSSM, Pprint, RNAbindR, BindN+, DRNApred, SVMnuc and NucBind	8	For users who need to predict large-scale data, They recommend using the stand-alone package
MTDSite	MTDSite: To improve prediction of binding residues with DNA, RNA, carbohydrate, and peptide via multi-task deep neural networks	2021	10.1109/TCBB.2021.3118916	Deep neural networks	G-PSSM (20 features), G-HHM (20), and G_SPD3(14)	Dataset from DRNAPred	AUC =, 0.836	http://biomed.nscc-gz.cn/server/MTDsite/	Yes	BindN+, SVMNuc, NucBind, DRNAPred, COACH-D	5	_
ProNA2020	ProNA2020 predicts protein-DNA, protein-RNA, and protein-protein binding proteins and residues from sequence	2020	10.1016/j.jmb.2020.02.026	Support Vector Machines (SVMs) and neural networks	PSSM and uses structural info	PRIDB[RB1179]	MCC= 0.22	www.predictprotein.org	Yes	DisoRDPbind, hybridNAP,NucBind, SomeNA, RBPPred, RNABindRPlus, SPOT-RNA, TriPepSVM	26	for batch processing, we recommend using our docker image (see "Software" below) or to contact us
econvRBP	econvRBP: Improved ensemble convolutional neural networks for RNA binding protein prediction directly from sequence	2020	10.1016/j.ymeth.2019.09.008	CNN (Convolutional neural networks)	amino acids (AAs) including hydrophobicity, net charge, and free	59660 sequences fom uniprot	ACC = 0.99	http://47.100.203.218:3389/home.html/	No	Deep-RBPPred	2	_
PRIdictor	Partner-specific prediction of RNA-binding residues in proteins: A critical assessment	2019	10.1002/prot.25639	Structure and sequence features	Struxture and sequence features	The dataset consisted of 542 protein-RNA complexes from PDB (PR122, PR50,PR24,PR30)	ACC = 0.84,MCC of 0.19	http://bclab.inha.ac.kr/pridictor	Yes	RNABindRPlus, FastRNABindR, RNABindR v2.0, BindN+, RBScore	4	_
TriPepSVM	TriPepSVM: de novo prediction of RNA-binding proteins based on short amino acid motifs	2019	10.1093/nar/gkz203	SVM classifier	Prediction based on sequence motifs	9606 to collect data for Homo sapiens, taxon identifier 590 for the Salmonella clade and the identifier 561 for E. coli	AUC = 0.83	https://github.com/marsicoLab/TriPepSVM	Yes	RNAPred, RBPPred and SPOT-seq-RNA	26	Python based application, So can be modified for large scale data.
LPI_BLS	LPI-BLS: Predicting lncRNA-protein interactions with a broad learning system-based stacked ensemble classifier	2019	10.1016/j.neucom.2019.08.084	Building a stacked ensemble classifier with a logistical regression model	k-mer frequency and pseudo nucleotide composition and the protein features are fed into five individual BLS classifiers	RPI488 from IPMiner, five species datasets of M. musculus, S. cerevisiae, E. coli, D. melanogaster and C. elegans (which are named as RPI1847, RPI670, RPI183, RPI67 and RPI9, respectively)	accuracy of 0.927	https://github.com/NWPU-903PR/LPI_BLS	Yes	RPISeq-SVM, RPISeq-RF, IPMiner	33	Python based application, So can be modified for large scale data.
NAPS	NAPS update: network analysis of molecular dynamics data and protein-nucleic acid complexes	2019		network-based methods	network analysis of molecular dynamics data and protein–nucleic acid complexes	_	NA	http://bioinf.iiit.ac.in/NAPS/	yes	_	29	Python based application, So can be modified for large scale data.
XpredRBR	XPredRBR: Accurate and Fast Prediction of RNA-Binding Residues in Proteins Using eXtreme Gradient Boosting	2018	10.1007/978-3-319-94968-0_14	XGBoost algorithm	Residue interaction network and solvent exposures are combined with conventional sequence features and structural neighborhood features	RBP170, RBP101 from PDB	accuracy of 0.861,AUC of 0.941	NA	_	Support Vector Machine (SVM), Random Forest (RF), Adaboost	2	_
NucBind	Improving the prediction of protein-nucleic acids binding residues via multiple sequence profiles and the consensus of complementary methods	2018	10.1093/bioinformatics/bty756	Combines the predictions from a support vector machine-based ab-ini_x0002_tio method SVMnuc and a template-based method COACH-D	PSI-BLAST,PSIPRED profile,HHblits profile	YK17 from DRNAPred , YFK16-3.5 and YFK16-5 from Yan et.al 2015	AUC and MCC are 0.85 and 0.41	https://yanglab.nankai.edu.cn/NucBind/	yes	Pprint, RNABindR, DP-Bind, BindN+, DBS_PSSM, DRNApred, COACH-D, SVMnuc	30	_
RBind	RBind: computational network method to predict RNA binding sites	2018		Network approach	energy	a non-redundant RNA–protein structure dataset	accuracy 0.63	https://zhaolab.com.cn/Rbind	no	_	28
omiXcore	omiXcore: a web server for prediction of protein interactions with large RNA	2017	10.1093/bioinformatics/btx361	Prediction based on eCLIP data	evaluating local physicochemical properties of polypeptide and nucleotide sequences	eCLIP interactomes of 96 RBPs, lincRNAs (14 717 entries)	AOC = 0.73 - 0.85	http://service.tartaglialab.com/grant_submission/omixcore	yes	_	28	_
DRNApred	DRNApred, fast sequence-based method that accurately predicts and discriminates DNA- and RNA-binding residues	2017	10.1093/nar/gkx059	Regression that penalizes cross-predictions, and a novel two-layered architecture	variety of physicochemical and biochemical properties together with hid_x0002_den Markov model (HMM) based evolutionary profile and putative intrinsic disorder, secondary structure and solvent accessibility	488 proteins from PDB	AUC = 0.8	http://biomine.cs.vcu.edu/servers/DRNApred/	Yes	BindN+, Pprint, RNABindR	122	Server accepts up to 100 (FASTA formated) protein sequences
APRICOT	APRICOT: an integrated computational pipeline for the sequence-based identification and characterization of RNA-binding proteins	2017	10.1093/nar/gkx137	Identifies functional motifs in protein sequences using position-specific scoring matrices and Hidden Markov Models of the functional domains and statistically scores them based on a series of sequence-based features	sequence-based features namely chemical properties (average mass, pKa and pI), alignment scores calculated by Needleman–Wunsch algorithm (primary sequence and secondary structure), Euclidean distance of protein compositions (di-peptides, tri-peptides and physico–chemical properties) and measure of similarity between predicted sites and reference domains	UniProt Knowledgebase, 4779 non-redundant proteins, 4470 RBPs proteins	average sensitivity and specificity of 0.90 and 0.91	https://pypi.python.org/pypi/bio-apricot	yes	catRAPID signature, SPOT-Seq-RNA, RNAPred,	20	Python based application, So can be modified for large scale data.
FastRNABindR	FastRNABindR: Fast and Accurate Prediction of Protein-RNA Interface Residues	2016	10.1371/journal.pone.0158445	PSSM	PSI-Blast	protein–RNA complexes collected from the Protein Data Bank (PDB)	ACC = 0.75, MCC = 0.24	http://ailab.ist.psu.edu/FastRNABindR/	Yes	DBS-PSSM, BindN, DP-Bind, DNABindR, ProteDNA, BindN+, Pprint, BindN+, RNABindR	16	_
RStrucFam	RStrucFam: a web server to associate structure and cognate RNA for RNA-binding proteins from sequence information	2016	10.1186/s12859-016-1289-x	Hidden Markov Model scan (hmmscan)	Multiple structure-based sequence alignment (MSSA), HMMscan	1285 RNA-protein and 14 DNA/RNA hybrid-protein complexes were retrieved from the PDB	_	http://caps.ncbs.res.in/rstrucfam/	Yes	_	7	Yes
DisoRDPbind	Prediction of Disordered RNA, DNA, and Protein Binding Regions Using DisoRDPbind	2016	10.1007/978-1-4939-6406-2_14	Neural network	17 physiochemical properties of ammino acids and disorderness prediction	315, 114, and 36 proteins from the DisProt database	ROC curve (AUC) values between 0.62 and 0.72	http://biomine.ece.ualberta.ca/DisoRDPbind/	Yes	_	52	Server accepts up to 5000 (FASTA formated) protein sequences
DeepBind	Predicting the sequence specificities of DNA- and RNA-binding proteins by deep learning	2015	10.1038/nbt.3300	Convolutional network architecture	weighted ensemble of position weight matrices or as a 'mutation map' that indicates how variations affect binding within a specific sequence	randomly sampled 30 complete sets of proteins using calibration parameters	AUC = 0.6-0.8	http://tools.genes.toronto.edu/deepbind/	No	FeatureREDUCE, BEEML-PBM, MatrixREDUCE, RankMotif++ and Seed-and-Wobble	2231	_
SNBRFinder	SNBRFinder: A Sequence-Based Hybrid Algorithm for Enhanced Prediction of Nucleic Acid-Binding Residues	2015	10.1371/journal.pone.0133260	SVM and a feature based predictor	A Sequence-Driven Hybrid Predictor	DB312 from DNABind, RB264 from RBRDetector, (DB123, DB232, DB374, RB106, RB144, RB198) from MetaDBSite,PSSMSeq, DBindR and DB35 RB36, DB33, RB49, and RB44 from previous studies	F1 of around 0.49 and MCC of around 0.42	http://ibi.hzau.edu.cn/SNBRFinder	No	RNABindRPlus, SVMOpt, HomPRIP, BindN, BindN+, NAPS, Pprint, RNABindR, RNAProB	20	_
RBScore	Prediction of nucleic acid binding probability in proteins: a neighboring residue network based score	2015	10.1093/nar/gkv446	SVM approach	electrostatics potential, accessible surface area (ASA) and sequence conservation entropy (CE)	RBP structures were obtained from NPIDB database	accuracy of 0.867	RBScore: http://ahsoka.u-strasbg.fr/rbscore/	no	aaRNA, BindN, DBindR, RBScore, KYG, PPRint, DBS-Pred, DBS-PSSM	47	_
RBRIdent	RBRIdent: An algorithm for improved identification of RNA-binding residues in proteins from primary sequences	2015	10.1002/prot.24806	Genetic algorithm (GA)	Mutual information and interaction propensity, number of atoms (NA), electrostatic charge (EC), hydrophobicity (Hy), relative accessible surface area (RASA), secondary structure (SS), smoothed position specific scoring matrix (Smoothed PSSM) and side-chain pKa value (pKa)	RNA-protein complexes used in this research were extracted from the Protein Data Bank (PDB)	accuracy of 76.79%	http://166.111.152.91/RBRIdent	Yes	Pprint, PiRaNhA, BindN+, PRNA, and meta-predictor	12	_
RNABindRplus	RNABindRPlus: A Predictor that Combines Machine Learning and Sequence Homology-Based Methods to Improve the Reliability of Predicted RNA-Binding Residues in Proteins	2014	10.1371/journal.pone.0097725	SVM	combines predictions from HomPRIP with those from an optimized Support Vector Machine (SVM) classifier	RB44,RB111	MCC of 0.55	http://einstein.cs.iastate.edu/RNABindRPlus/	No	HomPRIP, SVMOpt, Metapredictor, PiRaNhA, BindN+, PPRInt, PRBR, RNABindR, BindN, NAPS, KYG, OPRA,PRIP	85	_
ENB classifier	De novo prediction of RNA–protein interactions from sequence information	2012	10.1039/c2mb25292a	Extended naïve-Bayes-classifier	amino acid composition and hydrophobicity ,charge and polarity,composition of amino acid triads,composition of k-nucleotide acids,composition of triads and k-NAs combination	RPI2241, RPI369	accuracy of 0.77	NA	NA	ENB classifier	103	_
BindN+	BindN+ for accurate prediction of DNA and RNA-binding residues from protein sequence features	2010	10.1186/1752-0509-4-S1-S3	Support vector machines (SVMs)	RNA binding or not(five neighboring residues), hydrophobicity index (feature H), side chain pKa value (feature K), and molecular mass (feature M) of an amino acid combined with evolutionary information	PDNA-62 and PRINR25	77.3% sensitivity and 79.3% specificity	http://bioinfo.ggc.org/bindn+/	No	_	203	_
PiRaNhA	PiRaNhA: a server for the computational prediction of RNA-binding residues in protein sequences	2010	10.1093/nar/gkq474	The SVM model used in the PiRaNhA server is based on LIBSVM	specific scoring matrices, residue interface propensity, predicted residue accessibility and residue hydrophobicity	RNAtestset 42	MCC = 0.41	http://www.bioinformatics.sussex.ac.uk/PIRANHA.	No	RNABindR, BindN and PPRInt	80	_
pprint	Prediction of RNA binding sites in a protein using SVM and PSSM profile	2007	10.1002/prot.21677	SVM technique was implemented using SVM_light package	Pattern or window size and PSSM (21 * N)	Main dataset contained 86 RNA interacting protein chains, 107 RNA interacting chains obtained from 61 RNA-interacting proteins	MCC from 0.31 to 0.45	PPRInt: http://www.imtech.res.in/raghava/pprint/	Yes	ANN, NBC, SVM_PSSM	290	_
RNABindR	Prediction of RNA binding sites in proteins from amino acid sequence	2006	10.1093/nar/gkm294	Naive Bayes classifier	relative accessible surface area (rASA), sequence entropy, hydrophobicity, secondary structure, or electrostatic potential to the sequence-based classifier(Interface or non-interface)	Non-redundant data set of 109 RNA binding proteins from PDB	accuracy of 0.86	RNABindR is available as a Web tool from http://bindr.gdcb.iastate.edu	Yes	_	212	_
SVMProt	Prediction of RNA-binding proteins from primary sequence by a support vector machine approach	2004	10.1261/rna.5890304	SVM	Amino acid composition, hydrophobicity, normalized Van der Waals volume, polarity, polarizability, charge, surface tension, secondary structure, and solvent accessibility	A total of 4458 RNA-binding protein sequences were obtained, which include 2054 rRNA-, 570 mRNA-, 259 tRNA-, 60 snRNA-, and 21 snoRNA-binding proteins	accuracy of 94.1%, 79.3%, and 94.1% for rRNA-, mRNA-, and tRNA-binding proteins	SVMProt: http://jing.cz3.nus.edu.sg/cgi-bin/svmprot.cgi	No	_	150	_
Computational tools for predicting nucleotides in protein-RNA interactions using RNA sequence
Method	Title	Year	DOI	Method	features	Datasets	Accuracy	Webserver/ Github	Is it working	Methods compared	Citations	Large scale data Analysis
EDCNN	EDCNN: identification of genome-wide RNA-binding proteins using evolutionary deep convolutional neural network	2022	10.1093/bioinformatics/btab739	Deep convolution neural network	Synergizing evolutionary optimization with gradient descent	large-scale datasets from CLIP-seq, including RBP-24 and RBP-47	AUC = 0.97-0.7	https://github.com/yaweiwang1232/EDCNN	Yes	iDeepE, CNN-LSTM-E, ResNet-E, Deepnet-rbp, Pse-SVM and GraphProt	1	_
DFpin	DFpin: Deep learning-based protein-binding site prediction with feature-based non-redundancy from RNA level	2022	10.1016/j.compbiomed.2022.105216	Random forests and deep learning model	ReMonoRedundancy algorithm and end to end learning	RNA587, RNA208	mean_AUC 0.933	https://github.com/zhaoxj-tech/DFpin.git	No	RNABindR, PPRint, PiRaNhA, BindN+, LPI-DLDN, LPI-deepGBDT,RNAPin, Rbind, RNASite	2
RBPmap	RBPmap: a web server for mapping binding sites of RNA-binding proteins	2014	10.1093/nar/gku406	Sub-sequence that significantly matches the RBP motif	Clustering propensity	database of 94 human/mouse and 51 D	NA	http://rbpmap.technion.ac.il/	Yes	_	365	Python based application, So can be modified for large scale data.
iDeepE	Predicting RNA-protein binding sites and motifs through combining local and global deep convolutional neural networks	2018	10.1093/bioinformatics/bty364	Deep convolutional neural networks	multiple subsequences and the padded sequences to learn high-level features	RBP-24 and RBP-47	AUC = 0.85	https://github.com/xypan1232/iDeepE	Yes	CNN-LSTM-E, ResNwt-E, Pse-SVM, GraphProt, Deepnet-rbp	116	Python based application, So can be modified for large scale data.
ideepS	Prediction of RNA-protein sequence and structure binding preferences using deep convolutional and recurrent neural networks	2018	10.1186/s12864-018-4889-1	Deep convolutional and recurrent neural networks	BLSTM to capture possible long range dependencies between binding sequence and structure motifs identified by the CNNs	CLIP-seq data	AUC of 0.86	https://github.com/xypan1232/iDeepS	Yes	_	170	Python based application, So can be modified for large scale data.
DeepMSA	Deep multi-scale attention network for RNA-binding proteins prediction	2022	10.1016/j.ins.2021.09.025	deep multi-scale attention network (CNN)	multi-scale CNNs and integrates these features with an attention model	24 sets of HITS-CLIP-, PAR-CLIP- and iCLIP-derived binding sites, where 23 sets are derived from doRiNA	mean AUC 94.9%	NA	_	GraphProt, iDeepE, Deepnet-rbp	2	_
deepboost	A deep boosting based approach for capturing the sequence binding preferences of RNA-binding proteins from high-throughput CLIP-seq data	2017	10.1093/nar/gkx492	DeBooster	Extracts features from CLIP-Seq data	24 CLIP-seq datasets to train and validate	AUROC = 0.7 -0.988	http://github.com/dongfanghong/deepboost	Yes	_	17	Python based application, So can be modified for large scale data.
RNApin	Identification of protein-interacting nucleotides in a RNA sequence using composition profile of tri-nucleotides	2015	10.1016/j.ygeno.2015.01.005	SVM(light)	Trinucleotide repeats	1546 protein-interacting RNA chains (RNA-1546) of PDB from PRIDB database	84.62% accuracy and 0.62 Matthew's correlation coefficient	http://crdd.osdd.net/raghava/rnapin/	Yes	Various classifiers	18	single or multiple RNA sequences in standard FASTA format
Computational tools for predicting amino acid residues and nucleotides in protein-RNA interactions using sequence information
Method	Title	Year	DOI	Work	Method	Datasets	Accuracy	Webserver/ Github	Is it working	Methods compared	Citations	Large scale data Analysis
RPiRLS	RPiRLS: Quantitative Predictions of RNA Interacting with Any Protein of Known Sequence	2018	10.3390/molecules23030540	regularized least squares (RLS)	sequence-based derived kernel with regularized least squares	RPI2662, RPI2241 and RPI369	AUC 0.902	http://bmc.med.stu.edu.cn/RPiRLS	No	RPI_Pred	7	_	_
PS-PRIP	A MOTIF-BASED METHOD FOR PREDICTING INTERFACIAL RESIDUES IN BOTH THE RNA AND PROTEIN COMPONENTS OF PROTEIN-RNA COMPLEXES	2016	PMC4721245	motif-based method for "partner-specific" interfacial residue prediction	sequence motif-based method for “partner-specific” interfacial residue prediction	1,408 complexes, comprising 17,385 protein chains) in the PRIDB database	(MCC) of 0.58	http://pridb.gdcb.iastate.edu/PSPRIP/	No	RNABindRPlus	8	_
catRAPID omics	catRAPID omics: a web server for large-scale prediction of protein–RNA interactions	2013	10.1093/bioinformatics/btt495	Hmmscan, a Hidden Markov Model-based algorithm from the HMMER3 package	Motifs were taken from RNA-Binding Protein DataBase		_	http://s.tartaglialab.com/catrapid/omics	Yes	RPI seq	218	_
RPI-Seq	Predicting RNA-Protein Interactions Using Only Sequence Information	2011	10.1186/1471-2105-12-489	RF and SVM	AttributeSelection class in Weka toolkit	Protein-RNA Interface Database (PRIDB)[RPI2241,RPI369]	0.5-0.85	http://pridb.gdcb.iastate.edu/RPISeq/	Yes	Random Forest, SVM	371

## Sheet: Structure_based_methods
Computational tools for predicting amino acid residues and nucleotides in protein-RNA interactions using protein,RNA structural and sequence information
Name	Title	Year	DOI	Method	Input	Features	Datasets	Accuracy	Webserver/Github link	Is it working	Methods compared	Citations	Large scale analysis
PRIME-3D2D	PRIME-3D2D is a 3D2D model to predict binding sites of protein–RNA interaction	2020	10.1038/s42003-020-1114-y	Template based	‘Protein structure’ and ‘RNA Structure’	3D2D score	NRBC439	MCC = 0.75/0.70	http://www.rnabinding.com/PRIME-3D2D/	yes	PiRaNhA,PPRInt, BindN, BindN+,ROBindR, PRBR, OPS, KYG, DRO, OPRA, Meta-predictor	2	_
GraphProt	GraphProt: modeling binding preferences of RNA-binding proteins	2014	10.1186/gb-2014-15-1-r17	SVM	‘Protein structure’, ‘RNA Structure’ and sequences	Graph based encoding	PTB-CLIP, doRiNA, RNAplfold, RNAcompete	NA	http://www.bioinf.uni-freiburg.de/Software/GraphProt/	yes	RNAcontext, matrixREDUCE	227	Python based application, So can be modified for large scale data.
aaRNA	Quantifying sequence and structural features of protein–RNA interactions	2014	10.1093/nar/gku681	Artificial neural network (ANN)	‘Protein structure’ , ‘RNA Structure’ and sequences	Hidden Markov model-based evolutionary conservation, surface deformations based on the Laplacian norm formalism, and relative solvent accessibility partitioned into backbone and side chain contributions	RB106,RB144,RB198,RB141, RB205,RB44,RB67	AUC = 0.77 to 0.81	http://sysimm.ifrec.osaka-u.ac.jp/aarna/	yes	BindN+,RNAbindR 2.0,Seq-CTRL,KYG,DRNA,OPRA	50	_
RCK	RCK: accurate and efficient inference of sequence- and structure-based protein–RNA binding models from RNAcompete data	2016	10.1093/bioinformatics/btw259	Matrix factorization	‘Protein structure',‘RNA Structure’ and sequences	K-mer based model	CLIP and icSHAPE data	AUC of 0.433	http://rck.csail.mit.edu/	no	Ray et al., MatrixREDUCE, Deepbind, RNAcontext	56	_
RPI-Bind	RPI-Bind: a structure-based method for accurate identification of RNA-protein binding sites	2017	10.1038/s41598-017-00795-4	Random Forest (RF), Support Vector Machine (SVM) and Neural Network (NN)	‘Protein structure’, ‘RNA Structure’ and sequences	Protein blocks (PBs), and 12 classes of RNA local conformations (RLCs) from ‘BEAR’ encoding	172 protein RNA complexes from NDB	ACC and MCC were 71.3% and 0.425	http://ctsb.is.wfubmc.edu/publications/RPI-Bind-Pred.php	no	RF, SVM, NN	22	_
DLPRB	A deep neural network approach for learning intrinsic protein-RNA binding preferences	2018	10.1093/bioinformatics/bty600	CNN and RNN	‘Protein structure’, ‘RNA Structure’ and sequences	Joint analysis of both RNA sequence and structure, which is represented as a probability vector of different RNA structural contexts	RNAcompete dataset	AUC of 0.809	https://github.com/ilanbb/dlprb	yes	RCK,RNAcontext, CNN and RNN	58	_
Computational tools for predicting amino acid residues in protein-RNA interactions using protein structural information
Method	Title	Year	DOI	Method	Input	Features	Datasets	Accuracy	Webserver/Github	Is it working	Methods compared	Citations	Large scale analysis
KYG	Amino acid residue doublet propensity in the protein–RNA interface and its application to RNA interface prediction	2006	10.1093/nar/gkl819	Residue propensities plus information from position-specific multiple sequence profiles	Protein structure	Doublet propensity and the multiple sequence profile	Protein-RNA complexes from Protein Quaternary Structure file Server (PQS)	sensitivity and specificity were ∼0.9 and 0.3	http://cib.cf.ocha.ac.jp/KYG/index.php	yes	none	136	_
SpaPF	Identification of protein-RNA interaction sites using the information of spatial adjacent residues	2011	10.1186/1477-5956-9-S1-S16	SVM-KNN classifier	Protein Structure	Feature extraction method which integrates spatial adjacent residues information and protein structure information	dataset PRNA79 was established	Accuracy = 78%	-	no	SpawASA, SeqASA, SeqProfile	10	_
RBRDetector	RBRDetector: Improved prediction of binding residues on RNA-binding protein structures using complementary feature- and template-based strategies	2014	10.1002/prot.24610	SVM	Protein structure	Feature- or template-based prediction strategy	RB264, HOLO45/APO45, HOLO36/PM36, RB75, RB44	a F1-score and MCC of around 0.576 and 0.478	http://ibi.hzau.edu.cn/rbrdetector	no	Spalign, RBRFeature, KYG, OPRA, DRNA, PatchFinder	21	_
DR_bind1	Identifying RNA-binding residues based on evolutionary conserved structural and energetic features	2014	10.1093/nar/gkt1299	Physico-chemical, structural and energetic features	Protein structure	Physico-chemical, structural and energetic features	81 RNA-bound protein structures (PDB)	ACC = 0.83, MCC = 0.18	https://drbind.limlab.ibms.sinica.edu.tw/	yes	KYG, bind+, Pprint	18	_
NABind	Accurate prediction of RNA-binding protein residues with two discriminative structural descriptors	2016	10.1186/s12859-016-1110-x	RF	Protein structure	Structural features (residue electrostatic surface potential and triplet interface propensity)	RBP195 and RBP68 - benchmarking, RBP138 and RBP42 - Testing	accuracy (ACC) was 0.868, and the F-score was 0.631	http://lilab.ecust.edu.cn/NABind	no	Pprint, RNABindR,KYG,aaRNA,PRNA,RBScore, RNAProsite	22	_
RBscore&NBench	RBscore&NBench: a high-level web server for nucleic acid binding residues prediction with a large-scale benchmarking database	2016	10.1093/nar/gkw251	SVM	Protein structure	Physicochemical and evolutionary features and RBScore	41 datasets	wAUC=0.81	http://ahsoka.u-strasbg.fr/rbscorenbench/	no	25 approaches	10	_
PredRBR	A boosting approach for prediction of protein-RNA binding residues	2017	10.1186/s12859-017-1879-2	Fried-man's gradient tree boosting	Protein structure	mRMR-IFS feature selection method in combination with sequence features, structure characteristics and two categories of structural neighborhood feature for prediction of RNA binding sites	RBP170 as training and RBP199,BPP101 for	MCC is 0.55 (AUC is 0.92)	NA	na	RF,SVM,Adaboost	37	_
SNB-PSSM	SNB-PSSM: A spatial neighbor-based PSSM used for protein–RNA binding site prediction	2021	10.1002/jmr.2887	Spatial neighbor–based PSSM (SNB-PSSM), SVM as classification method	Protein structure	Evolutionary information of spatially neighboring residues	RB198 as training set and RB44 as test set and RB111 as independent verification set	acc = 0.85	https://github.com/ChunhuaLiLab/SNB_PSSM	yes	FastRNABindR, RNABindR,RNABindR v2, BindN+, PPRInt, SpaRF, KYG, PRIP	4	Python based application, So can be modified for large scale data.
PST-PRNA	PST-PRNA: prediction of RNA-binding sites using protein surface topography and deep learning	2022	10.1093/bioinformatics/btac078	Deep residual network	Protein structure	Protein surface topography (PST), physicochemical characteristics, structural in_x0002_formation and PSSM	2556 RBP complexes documented in Nucleic Acid Database	AUC value of 0.913	PST-PRNA (zpliulab.cn)	yes	GraphBind, aaRNA, NucBind, DRNAPred, NucleicNet	1	_
PRNA	Prediction of protein–RNA binding sites by a random forest method with combined features	2010	10.1093/bioinformatics/btq253	Random forest (RF) method	Protein structure and sequence	The sequence derived features and structure derived features are also combined together with mutual interaction propensity to build a classifier	205 non-homologous RNA binding proteins	Accuracy of 84.5%, F-measure of 0.85 and AUC of 0.92	http://doc.aporc.org/wiki/PRNA	No. But source code is available	RNABindR, BindN, RNAProB and PPRint	158	_
aPRBind	aPRBind: protein–RNA interface prediction by combining sequence and I-TASSER model-based structural features learned with convolutional neural networks	2020	10.1093/bioinformatics/btaa747	2D CNN architecture	Protein structure	Sequence derived features and structure-derived features include structural and topological features and others	RB198,RB111	ACC = 0.74, MCC = 0.48	https://github.com/ChunhuaLiLab/aPRbind	yes	SNB_PSSM,SVM,RF,FastRNABindR, RNABindR v2, BindN+, PPRInt	7	Python based application, So can be modified for large scale data.
Computational tools for predicting nucleotides in protein-RNA interactions using RNA structural information
Method	Title	Year	DOI	Method	Input	Features	Datasets	Accuracy	Webserver/Github	Is it working	Methods compared	Citations	Large scale analysis
deepenet-rbp	A deep learning framework for modeling structural features of RNA-binding protein targets	2015	10.1093/nar/gkv1025	Deep learning framework	RNA structure	Integrating the additional RNA tertiary structural features can improve the model performance	RNA 3D Motif Atlas	AUROC score from 0.879 to 0.983	https://github.com/thucombio/deepnet-rbp	yes	GraphProt, DBN-3D,DBN+3D	238	_
RBind	RBind: computational network method to predict RNA binding sites	2018	10.1093/bioinformatics/bty345	Network approach	RNA structure	Computational network method to predict RNA binding sites	http://zoulab.dalton.missouri.edu/RNAbenchmark/	accuracy 0.63	https://zhaolab.com.cn/RBind	no	Rsite, Rsite2	28	_
RPI-net	Graph neural representational learning of RNA secondary structures for predicting RNA-protein interactions	2020	10.1093/bioinformatics/btaa456	Graph neural network approach (CNN and GNN)	RNA structure	End-to-end learning approach with graph neural networks	24RBP experiments	AUROC values, with average AUROC gains of 2.89%, 7.29% and 3.92% compared to mDBN + (non-debiased data), GraphProt and iDeepE AUC = 0.7 - 0.985	https://www.github.com/HarveyYan/RNAonGraph	yes	RBP,mDBN+, GraphProt, iDeepE	20	Python based application, So can be modified for large scale data.
NABS	Dissecting and predicting different types of binding sites in nucleic acids based on structural information	2022	10.1093/bib/bbab411	Machine learning- and template-based models to predict binding nucleotides	RNA structure	Feature-based ensemble learning classifier to identify the binding sites by fully using the interplay among different machine learning algorithms, feature spaces and sample spaces	RP,RN and RL	_	http://liulab.hzau.edu.cn/NABS/	yes	Rsite, Rsite2, Rbind and RNASite	0	_
RBindS	RBinds: A user-friendly server for RNA binding site prediction	2020	10.1016/j.csbj.2020.10.043	Network approach	RNA structure	Closeness and degree distribution	_	_	http://zhaoserver.com.cn/RBinds/RBinds.html	yes		4	_

## Sheet: Modelling_docking
Computational tools for modelling/docking of protein-RNA complexes
Method	Title	Year	DOI	Work	Input	Datasets	Method	Accuracy	Webserver/ Github	Is it working	Methods compared	Citations	Large sclae data analysis
MPR Dock	Protein-ensemble–RNA docking by efficient consideration of protein flexibility through homology models	2019	10.1093/bioinformatics/btz388	Ensemble docking strategy and an FFT-based search method binding modes were evaluated/ranked by an energy scoring function	‘Protein structure’ and ‘RNA Structure’	Protein–RNA interactions based on a training set of 144 diverse protein–RNA complexe	Homology model-based ensemble docking approach	_	http://huanglab.phys.hust.edu.cn/mprdock/	Yes	dRNA, DARS-RNP, QUASI-RNP	16
RnaX	Protein-assisted RNA fragment docking (RnaX) for modeling RNA–protein interactions using ModelX	2019	10.1073/pnas.1910999116	Fragment pairs and used as building blocks	Protein structures	Nonredundant dataset of 126 RPCs, 70 X-ray RPCs	Library composed of protein fragments (pepX) and nucleotide fragments (rnaX), plus the spatial relationships between them (intX)	AUC = 0.86	http://modelx.crg.es/	Yes	_	5	can be used for a batch of proteins
ICM	Protein-RNA Docking Using ICM	2018	10.1021/acs.jctc.8b00293	FFT-based rigid-body docking algorithm	‘Protein structure’ and ‘RNA Structure’	Three datasets from PDB	An electrostatic term describing interactions between negatively charged phosphate groups and positively charged protein residues was added	success rate of 0.66	http://www.molsoft.com/icm_pro.html	Yes	_	9
3dRPC	3dRPC: a web server for 3D RNA–protein structure prediction	2017	10.1093/bioinformatics/btx742	Conformations of nucleotide-amino-acid pairs as statistical variables and takes into account both distance and orientation between the amino acid and nucleotide	‘Protein structure’ and ‘RNA Structure’	_	3dRPC-Score	_	http://biophy.hust.edu.cn/3dRPC	Yes	_	13
HDOCK	HDOCK: a web server for protein–protein and protein–DNA/RNA docking based on a hybrid strategy	2017	10.1093/nar/gkx407	Hybrid docking algorithm of template-based modeling and free docking	Sequences and/or ‘Protein structure’ and ‘RNA Structure’	CAPRI experiments	Iterative knowledge-based scoring function	_	http://hdock.phys.hust.edu.cn/	Yes	_	394
PRIME 2.0	Template-Based Modeling of Protein-RNA Interactions	2016	10.1371/journal.pcbi.1005120	Template-Based Modeling	‘Protein structure’ and ‘RNA Structure’	PDB (1,619 complexes in 2014-05-13 release), RBP439	Structural alignment significantly outperforms sequence alignment in identifying good templates	_	http://www.rnabinding.com/RMalign/PRIME2.0.html	yes	RPDock and DECK-RP	23	can be used for a batch of proteins
NPDock	NPDock: a web server for protein–nucleic acid docking	2015	10.1093/nar/gkv493	Statistical potentials QUASI-RNP and DARS-RNP	‘Protein structure’ and ‘RNA Structure’	13 protein–RNA complexes	Docking, scoring of poses, clustering of the best-scored models	_	http://genesilico.pl/NPDock	Yes	_	163
RosettaDock	Protein-RNA Complexes and Efficient Automatic Docking: Expanding RosettaDock Possibilities	2014	10.1371/journal.pone.0108928	Genetic algorithm-based strategy	Protein structure	Protein-RNA Interface Database (PRIDB)	Docking, scoring of poses, clustering of the best-scored models	_	http://albios.saclay.inria.fr/rosettadockrna	No	_	28
GraphProt	GraphProt: modeling binding preferences of RNA-binding proteins	2014	10.1186/gb-2014-15-1-r17	Predict RBP binding sites and affinities	‘Protein structure’ and ‘RNA Structure’	CLIP-seq data	Learning sequence- and structure-binding preferences of RNA-binding proteins (RBPs) from high-throughput experimental data	_	http://www.bioinf.uni-freiburg.de/Software/GraphProt	Yes	RNAcontext and MatrixREDUCE	227	can be used for a batch of proteins
FTDock	Structural prediction of protein-RNA interaction by computational docking with propensity-based statistical potentials	2010	10.1142/9789814295291_0031	Rigidbody docking approach	‘Protein structure’ and ‘RNA Structure’	282 non-redundant protein-RNA interactions	Statistical potentials for scoring of protein-RNA docking poses	_	NA	_	_	72
Computational tools for prediction of tertiary structure of RNA using RNA sequence
Method	Title	Year	DOI	Work	Datasets	Method	Accuracy	Webserver/ Github	Is it working	Methods compared	Citations
RNAStat	RNAStat: An Integrated Tool for Statistical Analysis of RNA 3D Structures	2022	10.3389/fbinf.2021.809082	size, shape and atom-atom distance distributions	_	The RNAStat provided in this work can be used to make calculation (or statistics) for given RNA structure(s) in the following aspects: 1) the radius of gyration (i.e., size): and shape; 2) the secondary structure motifs; 3) the geometry of base-pairing and base-stacking; 4) the distances between atoms	_	https://github.com/RNA-folding-lab/RNAStat	Yes	_	_
Knotify	Knotify: An Efficient Parallel Platform for RNA Pseudoknot Prediction Using Syntactic Pattern Recognition	2022	10.3390/mps5010014	(i) RNA sequence is parsed using a CFG parser in order all trees that include a pseudoknot to be produced; (ii) all derived trees are then traversed to identify additional base pairs around the pseudoknot; and (iii) the optimal tree is selected via the criteria of minimum energy and the maximum number of base pairs of the pseudoknot.	_	nitrogenous bases representing RNA rests on syntactic-pattern-recognition techniques and specifically on an efficient CFG parser	_	https://github.com/kalisio/kNotify	Yes	_	1
VERNAI	VERNAl: a tool for mining fuzzy network motifs in RNA	2022	10.1093/bioinformatics/btab768	VERNAl decomposes RNA networks into structural building blocks and then aggregates these blocks based on their co-occurrence in RNA	_	graph representation methods to drastically improve the scalability of motif mining and facilitate fuzzy matching of motifs	_	https://vernal.cs.mcgill.ca/	Yes	_	6
rsRNAP	rsRNASP: A residue-separation-based statistical potential for RNA 3D structure evaluation	2022	10.1016/j.bpj.2021.11.016	an all-atom pairwise distance-dependent statistical potential based on residue separation for RNA 3D structure evaluation	_	two metrics of DI and RMSD	_	rsRNASP and the relevant databases are available at website https://github.com/Tan-group/rsRNASP	Yes	_	3
RNAglib	RNAglib: a python package for RNA 2.5 D graphs	2021	10.1093/bioinformatics/btab844	PyPi package, RNAglib that aims to fill that gap by providing utilities to represent the structure of RNA as 2.5 D graphs	_	RNA molecules as topological graphs	_	RNAglib: the Python package	Yes	_	1
EvoClustRNA	RNA 3D structure prediction guided by independent folding of homologous sequences	2019	10.1186/s12859-019-3120-y	use of multiple sequence alignment information and parallel modeling of RNA homologs	_	EvoClustRNA, takes advantage of incorporation of evolutionary information from distant sequence homologs and is based on a classic strategy of protein structure prediction	_	https://github.com/mmagnus/EvoClustRNA	Yes	_	21

## Sheet: Analysis_protein_rna_complex
Computational tools for analysis of protein-RNA complexes
Method	Title	Year	DOI	Work	Input	Datasets	Method	Accuracy	Webserver/ Github	Is it working	Methods compared	Citations
RBPBind	RBPBind: Quantitative Prediction of Protein-RNA Interactions	2016	10.1016/j.jmb.2022.167515	Quantitative information on sequence and secondary structure	User-specified RNA and a protein selected from a set of several RNA-binding proteins	RNAcompete derived data sets	Computing the entire binding curve and hence also the effective binding constant of a single stranded RBP	_	http://bioserv.mps.ohio-state.edu/RBPBind/	Yes	HuR, RBFOX1, U2AF2, and KHDRBS3	1
Spot-Seq-RNA	SPOT-Seq-RNA: predicting protein-RNA complex structure and RNA-binding function by fold recognition and binding affinity prediction	2014	10.1007/978-1-4939-0366-5_9	Combining template-based structure-prediction software, SPARKS X, with binding affinity prediction software, DRNA	Sequence and Protein-RNA complex structure	1,052 RNA-binding domains and chains and 5,766 non-RNA-binding chains	Integrates prediction of RBPs, RNA-binding residues, and protein-RNA complex structures into a single package	sensitivity (46 %) and precision (84 %)	http://sparks-lab.org/server/SPOT-Seq-RNA/.	No	_	35
PEMPNI	Systematic comparison and prediction of the effects of missense mutations on protein-DNA and protein-RNA interactions	2021	10.1371/journal.pcbi.1008951	Integrated energy- and nonenergy-based models were established to estimate the binding affinity	Protein-RNA complex structure	Experimentally measured binding free energy changes upon mutations in protein-nucleic acid complexes were collected from several well-established databases, 11608 mutations from ProNIT,	Geometric partition-based energy features and interface-based structural features	_	http://liulab.hzau.edu.cn/PEMPNI/	No	mCSM-NA, SAMPDI, PremPDI, PremPRI	2
PremPRI	PremPRI: Predicting the Effects of Missense Mutations on Protein–RNA Interactions	2020	10.3390/ijms21155560	Multiple linear regression scoring function	Protein-RNA complex structure	ProNIT and dbAMEPNI databases	Calculating the binding affinity changes quantitatively	_	https://lilab.jysw.suda.edu.cn/research/PremPRI/	Yes	mCSM-NA, PrabHot, and FoldX5.0	5
PredPRBA	PredPRBA: Prediction of Protein-RNA Binding Affinity Using Gradient Boosted Regression Trees	2019	10.3389/fgene.2019.00637	Gradient Boosted Regression Trees	Protein-RNA complex structure	173 protein-RNA complexes from PDB	Predict protein-RNA binding affinity	correlations ranging from 0.723 to 0.897	http://predprba.denglab.org/	Yes	SPOT-seq-RNA	19
structure based model	A structure-based model for the prediction of protein–RNA binding affinity	2019	10.1261/rna.071779.119	Mathematical modelling (regression models to predict the binding affinity)	Protein-RNA complex structure	Protein–RNA docking benchmark v2.0	Structural and physicochemical parameters(relative hydrophobicity, conformational change upon binding and relative hydration pattern)	_	_	_	_	6
mCSM-NA	mCSM–NA: predicting the effects of mutations on protein–nucleic acids interactions	2017	10.1093/nar/gkx236	Machine learning and graph based signatures	Protein-RNA complex structure	Dataset derived from ProNIT	Pharmacophore modelling and information of nucleic acid properties into our graph-based signatures	correlation coefficient of up to 0.70 on cross-validation and 0.68	http://structure.bioc.cam.ac.uk/mcsm_na	No	_	76
PRince	PRince: a web server for structural and physicochemical analysis of Protein-RNA interface	2012	10.1093/nar/gks535	Calculates structural, physicochemical and hydration properties of the interacting surfaces	Protein-RNA complex structure	_	Calculates structural, physicochemical and hydration properties of the interacting surfaces	_	http://www.facweb.iitkgp.ernet.in/~rbahadur/prince/home.html.	No	_	20
RNAmap2D	RNAmap2D - calculation, visualization and analysis of contact and distance maps for RNA and protein-RNA complex structures	2012	10.1186/1471-2105-13-333	visualize, analyze and compare structures of nucleic acid molecules and their complexes	Protein-RNA complex structure	PROTmap2D	Hydration pattern of the interfaces, and developed parameters to investigate the role of interface water molecules in the recognition process	_	http://iimcb.genesilico.pl/rnamap2d.html.	Yes	_	15
ENTANGLE	Structure-based analysis of protein-RNA interactions using the program ENTANGLE	2001	10.1006/jmbi.2001.4857	PRID and NUCPLOT	Protein-RNA complex structure	45 unique PDB entries	analyzes electrostatic, hydrogen bonding and stacking interactions	base-specific RNA interactions are similar to those seen for DNA recognition	_	_	_	282
NetworkView	NetworkView: 3D display and analysis of protein·RNA interaction networks	2012	10.1093/bioinformatics/bts546	Projects the network onto the underlying 3D molecular structure	RNA protein complex and dynamics data	_	Display and analysis of protein·RNA interaction networks derived from structure and/or dynamics	_	http://www.ks.uiuc.edu/Research/vmd/	Yes	_	152		Yes
SMAtool	SMAtool reveals sequences and structural principles of protein-RNA interaction	2020	10.1016/j.bbrc.2020.02.068	integrates RNA secondary structure and protein binding site information to profile the binding structure preference	Protein-RNA complex structure	in-vivo DMS-seq data for the K562 cell line	Structure motif of each RNA binding protein	_	https://github.com/QuKunLab/SMAtool	Yes	_	1
DeepCLIP	DeepCLIP: predicting the effect of mutations on protein–RNA binding with deep learning	2020	10.1093/nar/gkaa530	Bidirectional Long Short Term Memory (BLSTM)	sequence	Unbound sequences and bound sequences derived from CLIP-experiments	High-affinity RBP binding sites and that it successfully predicts alterations of the RBP affinity for RNA-sequences	_	http://deepclip.compbio.sdu.dk/	Yes	_	42
Computational tools for prediction of hotspots in protein-RNA complexes
Method	Title	Year	DOI	Work	Input	Datasets	Method	Accuracy	Webserver/ Github	Is it working	Methods compared	Citations
SBHD2	SASA-Based Hot-spot Detection 2 (SBHD2) Methods for Protein-Protein and Protein-Nucleic Acid Interfaces	2015	10.1021/ci500760m	Multi-Objective Genetic Algorithm-Support Vector Machine algorithms	Protein-RNA complex structure	Structures from the Protein Data Bank (PDB)	Solvent Accessible Surface Area (SASA) and genetic conservation features		http://bio-aims.udc.es/MolStructPred.php	No	Robetta, KFCA, KFCB, HotPoint, PredictProtein	2
HotSPRing	Probing binding hot spots at protein–RNA recognition sites	2016	10.1093/nar/gkv876	Random Forest	Protein-RNA complex structure	Structures from the Protein Data Bank (PDB)	Structure alignment of polypeptide sequences along with structural and physicochemical attributes of protein–RNA interfaces		http://www.csb.iitkgp.ac.in/applications/HotSPRing/main.php	Yes	_	34
mCSM-NA	mCSM-NA: Predicting the effects of mutations on protein–nucleic acids interactions	2017	10.1093/nar/gkx236	Graph-based signatures	Protein-RNA complex structure	Dataset derived from ProNIT	Physicochemical properties		http://biosig.unimelb.edu.au/mmcsm_na/	Yes	_	76
PrabHot	Computational identification of binding energy hot spots in protein–RNA complexes using an ensemble approach	2018	10.1093/bioinformatics/btx822	Boruta algorithm( gradient tree boosting,SVM)	Protein-RNA complex structure	63 protein–RNA complexes from PDB	Protein–RNA binding interfaces interaction network features and solvent exposure characteristics		http://denglab.org/PrabHot/	Yes	HotSPRing	74
PRI Hotscore	Protein–RNA interactions: structural characteristics and hotspot amino acid	2018	10.1261/rna.066464.118	DARS-RNP scores	Protein-RNA complex structure	Dataset from PDB	DARS-RNP scores		https://pri-hotscore.labs.vu.nl	Yes	_	37
SPHot	SPHot: Prediction of Hot Spots in Protein-RNA Complexes by Protein Sequence Information and Ensemble Classifier	2019	10.1109/ACCESS.2019.2931552	Ensemble classifier	sequence	47 protein-RNA complexes from PDB	Physicochemical properties.rASA, SVM		http://bioinfo.ahu.edu.cn:8080/SPHot	No	PrabHot and HotSPRing	6
	Sequence-Based Prediction of Hot Spots in Protein-RNA Complexes Using an Ensemble Approach	2019	10.1007/978-3-030-26763-6_55	Support vector machine (SVM) and k-nearest neighbor algorithm (k-NN)	sequence	47 protein-RNA complexes from PDB	Relative accessible surface area (RASA) and substitution probability feature from Blocks Substitution Matrix (BLOSUM)	F1 score of 0.742 and AUC of 0.824		_	PrabHot and HotSPRing	_
XGBPRH	XGBPRH: Prediction of Binding Hot Spots at Protein–RNA Interfaces Utilizing Extreme Gradient Boosting	2019	10.3390/genes10030242	eXtreme Gradient Boosting (XGBoost) algorithm	Protein-RNA complex structure	63 protein–RNA complexes from PDB	Features based on structure and sequences	(AUC) score of 0.817	https://github.com/SupermanVip/XGBPRH	Yes	PrabHot and HotSPRing	19
iPNHOT	iPNHOT: a knowledge-based approach for identifying protein-nucleic acid interaction hot spots	2020	10.1186/s12859-020-03636-w	Support vector machine (SVM)	Protein-RNA complex structure	dbAMEPNI database and ProNIT database	SASA and other features	AUROC = 0.807	http://zhulab.ahu.edu.cn/iPNHOT/	No	mCSM-NA	7
HISNAPI	HISNAPI: a bioinformatic tool for dynamic hot spot analysis in nucleic acid–protein interface with a case study	2021	10.1093/bib/bbaa373	Computational mutation scanning (CMS) method	Protein-RNA complex structure	23 protein–RNA and 17 protein–DNA complexes from ProNIT and dbAMEPNI	Hotspot dynamics analysis		http://chemyang.ccnu.edu.cn/ccb/server/HISNAPI/	yes	mCSM-NA, SAMPDI, PrabHot, PrPDH, XGBPRH, SPHot	5
SREPRHot	An ensemble approach to predict binding hotspots in protein–RNA interactions based on SMOTE data balancing and Random Grouping feature selection strategies	2022	10.1093/bioinformatics/btac138	Synthetic Minority Over-sampling Technique	Protein-RNA complex structure	dbAMEPNI database, data from HotSPRing	Residue interface propensity and topological features	ACC is 0.818	https://github.com/ChunhuaLiLab/SREPRHot.	yes	PrabHot, XGBPRH and HotSPRing	0

## Sheet: Dynamics
Computational tools to study dynamics using RNA-protein complex structure as input
Method	Title	Year	DOI	Work	Function	Method	Accuracy	Webserver/ Github	Is it working	Other methods compared with	Datasets	Citations
Disorder - order transition	Understanding disorder-to-order transitions in protein–RNA complexes using molecular dynamics simulations	2021	10.1080/07391102.2021.1904005	molecular dynamics simulations of 10 protein–RNA complexes	structural dynamics of protein-RNA complexes	disordered regions are important for RNA-binding and have a transition from disordered-to-ordered conformation upon binding, which often contribute significantly towards the binding affinity						2
OPLS	Development and Testing of the OPLS-AA/M Force Field for RNA	2019	10.1021/acs.jctc.9b00054	OPLS-AA force field for modeling RNA	structural dynamics of protein-RNA complexes	potential energy surfaces of the backbone α and γ dihedral angles						31
QM/MM	QM/MM Calculations on Protein–RNA Complexes: Understanding Limitations of Classical MD Simulations and Search for Reliable Cost-Effective QM Methods	2018	10.1021/acs.jctc.8b00670	large-scale QM/MM calculations	structural dynamics of protein-RNA complexes	advanced QM/MM computations could be used to indirectly rationalize problems seen in MM-based MD simulations of protein–RNA complexes						22
MARTINI	Martini Coarse-Grained Force Field: Extension to RNA	2017	10.1016/j.bpj.2017.05.043	Martini Coarse-Grained Force Field	structural dynamics of protein-RNA complexes	the tertiary structure of RNA is constrained using an elastic network						93
NMA	Normal mode analysis as a method to derive protein dynamics information from the Protein Data Bank	2017	10.1007/s12551-017-0330-2	NMA	structural dynamics of protein-RNA complexes							42
AMBER	Flexibility–rigidity index for protein–nucleic acid flexibility and fluctuation analysis	2016	10.1002/jcc.24320	FRI methods for the flexibility analysis of protein–nucleic acid complexes	structural dynamics of protein-RNA complexes	topological connectivity is measured by rigidity index and flexibility index, applications of the mFRI and aFRI methods to large protein–nucleic acid complexes						19
CHARMM	Additive CHARMM force field for naturally occurring modified ribonucleotides	2016	10.1002/jcc.24307	CHARMM	structural dynamics of protein-RNA complexes							46

## Sheet: Databases
Databases on protein-RNA interactions
Method	Title	Year	DOI	Work	Input	Method	Webserver/ Github	Is it working	Citations	Contents
RNAInter v4.0	RNAInter v4.0: RNA interactome repository with redefined confidence scoring system and improved accessibility	2022	10.1093/nar/gkab997	updated confidence scoring system	Keyword	comprehensive and readily accessible RNA interactome platform	http://www.rnainter.org/	Yes	16	Confidence score of an interaction, Basic information of interactors, Target information,Binding sites in proteins, RNA editing, RNA localization, RNA modification, Associated disease, RNA structure, Evidence support, references, Interaction network, Expression pattern,
POSTAR3	POSTAR3: an updated platform for exploring post-transcriptional regulation coordinated by RNA-binding proteins	2021	10.1093/nar/gkab702	comprehensive map of RBP binding sites and their association	Keyword	RNA secondary structure profiling for RBP binding sites; we provided miRNA-mediated degradation events	http://postar.ncrnalab.org/	Yes	9	CLIPdb, RBP Binding sites, RNA crosstalk, Genomic variants, Disease mutations, Structurome, Translatome, Degradome
CLIPdb	CLIPdb: a CLIP-seq database for protein-RNA interactions	2015	10.1186/s12864-015-1273-2	RBP-RNA interactions based on 395 publicly available CLIP-seq data sets	Keyword	high-resolution binding sites of the RBPs can be visualized on the whole-genome scale	http://clipdb.ncrnalab.org/	Yes	196	RBP summary, Binding site information, CLIP-seq data
RAID	RAID: a comprehensive resource for human RNA-associated (RNA–RNA/RNA–protein) interaction	2014	10.1261/rna.044776.114.	all-in-one resources for efficient browsing and extraction of the RNA-associated interactions in human	Keyword	information on an RNA-associated interaction, including RAID ID, RNA/protein symbol, RNA/protein categories, validated method, expressing tissue, literature reference	http://www.rna-society.org/raid	No	55	Protein-RNA nucleotide details, Protein-RNA interaction network, Reference information
PRD	PRD: A protein–RNA interaction database	2012	10.6026/97320630008729	dispersed across several sources, including scientific literature	Keyword	a reference of PRIs	http://pri.hgc.jp/	Yes	14	binding sites, Gene Ontology terms, protein motifs/domains based on the InterPro, and RNA sequence motifs based on the UTRsite and Rfam databases
RNAct	RNAct: Protein–RNA interaction predictions for model organisms with supporting experimental data	2019	10.1093/nar/gky967	view of protein–RNA interactions in model organisms	Sequence	Interactions supported by the presence of an RNA-binding domain and its corresponding motifs	http://rnact.crg.eu/	Yes	43	Proteins: Gene symbol, Description, Length, Status, Species RNAs: Gene symbol, Description, Transcript symbol, Length, Biotype, Status, Species
NPInter V4.0	NPInter v4.0: an integrated database of ncRNA interactions	2019	10.1093/nar/gkz969	Integrated data sources and annotations	Keyword	integrated 600 000 new experimentally identified ncRNA interactions	http://bigdata.ibp.ac.cn/npinter4	Yes	80	Type, Dtabase, Organism information, Function, Ensemble ID, binding prediction and network viewing
oRNAment	oRNAment: a database of putative RNA binding protein target sites in the transcriptomes of model species	2019	10.1093/nar/gkz986	putative motif instances of 223 RBPs, encompassing 453 motifs, in a transcriptome-wide	Sequence	four prominent model organisms	http://rnabiology.ircm.qc.ca/oRNAment/	Yes	36	position of all motif matches for all PWMs defined by RNAcompete or RBNS, abundance and distribution of motifs across queried transcripts, subregion types (e.g. coding sequence, UTRs), or RNA biotypes, position of all motif instances and their MSS , instances along with their associated gene name, transcript ID, biotype, position along the transcript, MSS, genomic coordinates, and probability
ProNAB	ProNAB: database for binding affinities of protein–nucleic acid complexes and their mutants	2021	10.1093/nar/gkab848	contains more than 20 000 experimental data for the binding affinities of protein–DNA and protein–RNA complexes	Sequence or structure	comprehensive information on sequence and structural features of a protein, nucleic acid and its complex, experimental conditions, thermodynamic parameters such as dissociation constant (Kd), binding free energy (ΔG) and change in binding free energy upon mutation (ΔΔG)	https://web.iitm.ac.in/bioinfo2/pronab/	Yes	2	Protein information, Nucleic acid information,Complex information, Experimental conditions, Thermodynamic data, Literature information, miscellaneous information
Nabe	Nabe: an energetic database of amino acid mutations in protein–nucleic acid binding interfaces	2021	10.1093/database/baab050	database of amino acid mutations and their effects on the binding free energy in protein–DNA and protein–RNA interactions for which binding affinities have been experimentally determined	Sequence or structure	Unifies the data format from various other databases	http://nabe.denglab.org/	Yes	3	Mutation details, Temperature, Dissociation constant (Kd), ΔG, ΔΔG,Reference
RNAInter in 2020	RNAInter in 2020: RNA interactome repository with increased coverage and annotation	2020	10.1093/nar/gkz804		Sequence or structure	8-fold more interaction data, homology interaction, interaction network, RNA interactome tools	http://www.rna-society.org/rnainter/	No	127	Interaction network, RNA structure, Expression details
dbAMEPNI	dbAMEPNI: a database of alanine mutagenic effects for protein–nucleic acid interactions	2018	10.1093/database/bay034	quantitative binding data on alanine mutagenic effects for protein–nucleic acid interactions	Sequence or structure	dissociation constant (Kd), Gibbs free energy change (ΔΔG), experimental conditions and structural parameters of mutant residues	http://zhulab.ahu.edu.cn/dbAMEPNI	Yes	26	Interaction details, Experiment information, Thermodynamic data, Reference,Visualization, orediction and analysis
FARNA	FARNA: knowledgebase of inferred functions of non-coding RNA transcripts	2017	10.1093/nar/gkw973	functions of 10,289 human ncRNA transcripts	Sequence or structure	Expression profiles across cells/tissues based on Cap Analysis of Gene Expression (CAGE)	http://cbrc.kaust.edu.sa/farna	No	29	Ensembl ID, GO, pathway, disease annotation, Expression profiles
ATtRACT	ATtRACT-a database of RNA-binding proteins and associated motifs	2016	10.1093/database/baw035	experimentally validated motifs, RBPs and integrated tools	Sequence or structure	extracted and hand-curated experimentally validated data from CISBP-RNA, SpliceAid–F, RBPDB databases	http://attract.cnic.es	Yes	169	Gene information, Motif information, Reference, Experiment details, GO annotation, Quality score
DOMMINO 2.0	DOMMINO 2.0: integrating structurally resolved protein-, RNA-, and DNA-mediated macromolecular interactions	2016	10.1093/database/bav114	analysis of macromolecular interactions	Structure	SCOP and SUPERFAMILY family annotation	http://dommino.org/	No	11	Nucleotide information, Protein information, Interaction information
DBBP	DBBP: database of binding pairs in protein-nucleic acid interactions	2014	10.1186/1471-2105-15-S15-S5	hydrogen bonding interactions between proteins and nucleic acids	Structure	detailed information of hydrogen-bonding interactions	http://bclab.inha.ac.kr/dbbp	Yes	9	Acceptor, Acceptor chain, Acceptor index, Acceptor residue, Donor, Donor chain, Donor index, and Donor residue
NPIDB	NPIDB: nucleic acid—protein interaction database	2013	10.1093/nar/gks1199	extracting biologically meaningful characteristics of nucleoprotein complexes	Structure	tools for calculation of intermolecular interactions	http://npidb.belozersky.msu.ru/	NA	68	Complex information from PDB, Pfam domain
PRIDB	PRIDB: a protein–RNA interface database	2010	10.1093/nar/gkq1108	database of protein–RNA interfaces extracted from complexes in the Protein Data Bank	Structure	displays interfacial amino acids and ribonucleotides within the primary sequences	http://bindr.gdcb.iastate.edu/PRIDB	Yes	135	Data extraction, interface definition and motif identification
EcRBPome	EcRBPome: a comprehensive database of all known E. coli RNA-binding proteins	2019	10.1186/s12864-019-5755-5	Database of all known E. coli RNA-binding proteins	RefSeq ID	Assembly, bioproject and biosample details of each strain, as well as cross-strain comparison of occurrences of various RNA-binding domains	http://caps.ncbs.res.in/ecrbpome/	Yes	1	RefSeq ID, Protein names, Organism name, Strain accession version, Sequence information, Structure information, GO information
RsiteDB	RsiteDB: a database of protein binding pockets that interact with RNA nucleotide bases	2008	10.1093/nar/gkn759	classification of binding sites derived from protein–RNA complexes	Structure	Regions similar to known patterns are predicted to serve as binding sites	http://bioinfo3d.cs.tau.ac.il/RsiteDB/php.php	Yes	32	RsiteDB can detail and classify the properties of the protein binding pockets accommodating extruded RNA nucleotides
ProNIT	ProTherm and ProNIT: thermodynamic databases for proteins and protein-nucleic acid interactions	2006	10.1093/nar/gkj103	contain experimentally determined thermodynamic parameters ofprotein–nucleic acid interactions	Structure	Protein information, NA info, complex info, expt conditions, binding data	http://dna00.bio.kyutech.ac.jp/pronit/	Yes	425	Protein information, Nucleic acid information, Experimental condition, Thermodynamic data, Literature
